# Supplementary material for: Immune-based personalized elimination diet for the treatment of irritable bowel syndrome: a double-blind randomized sham-controlled study
Source: Gastroenterol Rep (Oxf). 2026 Jun 12;14:goag058. doi: 10.1093/gastro/goag058 (PMC13262740; doi:10.1093/gastro/goag058)
Supplement: goag058_Supplementary_Data [file goag058_supplementary_data.zip]

Archive with 5 entries (5 files):
- SuppFig3_modified.tif
- SuppFig4.tif
- Supplementary_material_final.docx
- Supp_Fig1_1200.tif
- SuppFig2.tif
